# Supplementary material for: Visual System Alterations for Identifying Teacher-Reported Academic Difficulties in Schoolchildren: A Machine Learning Analysis
Source: Children (Basel). 2026 May 29;13(6):753. doi: 10.3390/children13060753 (PMC13297704; doi:10.3390/children13060753)
Supplement: Supplementary file 1 [file children-13-00753-s001.zip]

Archive with 1 entries (1 files):
- children-4313812-supplementary.pdf
